# Supplementary material for: Antibiotic Prescribing Behavior of Physicians in Outpatient Departments in Hospitals in Northwest Ethiopia: Structural Equation Modeling Approach
Source: Interact J Med Res. 2024 Oct 23;13:e57285. doi: 10.2196/57285 (PMC11541152; doi:10.2196/57285)
Supplement: Multimedia Appendix 1 [file ijmr_v13i1e57285_app1.zip]

Archive with 2 entries (2 files):
- SEM of Antibiotic Prescribing Behavior in hospital outpatient departments   using standardized coefficients in 2022 (1).stsem
- __MACOSX/._SEM of Antibiotic Prescribing Behavior in hospital outpatient departments   using standardized coefficients in 2022 (1).stsem
